# Supplementary material for: The Application of Manganese Complexes with Some Tetraazamacrocycles Immobilized in a Nafion Layer on a Glassy Carbon Electrode in Anodic Heterogenic Electrocatalysis
Source: Molecules. 2026 Feb 27;31(5):800. doi: 10.3390/molecules31050800 (PMC12985962; doi:10.3390/molecules31050800)
Supplement: Supplementary file 1 [file molecules-31-00800-s001.zip]

Archive with 1 entries (1 files):
- molecules-4146521-supplementary.pdf
